# Supplementary material for: Initiation of recombination suppression and PAR formation during the early stages of neo-sex chromosome differentiation in the Okinawa spiny rat, Tokudaia muenninki
Source: BMC Evol Biol. 2015 Oct 29;15:234. doi: 10.1186/s12862-015-0514-y (PMC4625939; doi:10.1186/s12862-015-0514-y)
Supplement: Additional file 1: Table S1. — List of BAC clones screened for FISH analysis in this study. Table S2. List of genes located on the three regions of neo-sex chromosomes in T. muenninki. Table S3. Comparison of G + C content and nucleotide substitution frequency in three regions among T. muenninki, mouse, and rat with guinea pig as outgroup. Table S4. Frequencies (%) of nucleotide substitutions in sites preceded by C or followed by G in T. muenninki neo-sex chromosomal segments and their autosomal homologs in mouse and rat. Table S5. Detection of male-specific substitutions in 24 genes located on the neo-sex chromosomes. Table S6. Male-specific substitutions observed in the pericentromeric region of the T. muenninki neo-Y chromosome. Table S7. Resulti of tests of the differences in dN/dS ratios among T. muenninki neo-X, neo-Y, and other branches. Table S8. G + C content and frequency of nucleotide substitutions in T. muenninki neo-sex chromosomes and their homologous region in mouse. Table S9. List of BAC clones identified for neo-sex sequence determination. Table S10. Results of next-generation sequencing on an Illumina HiSeq, using a 100 bp paired-end protocol and de novo assembly. Table S11. Results of next-generation sequencing on an Illumina MiSeq, using a 300 bp paired-end protocol and de novo assembly. (ZIP 110 kb) [file 12862_2015_514_MOESM1_ESM.zip › Table S1.xlsx]

## Sheet: Table S1
Table S1. List of BAC clones screened for FISH analysis in this study.
Clone name		Gene	Chromosomal location in T. muenninki	Chromosomal location in M. musculus	Chromosomal location in R. norvegicus	Primers for screening (Forward)	(Reverse)	Index group
TMB1	084O23	TBCD	neo-sex peritelomeric	chr. 11 E2	chr. 10q32.3	CTGTGGCTCTCTGTGACCTG	TGCTATTTGCAGAATTCGGTC	neo-sex peritelomeric
TMB1	319D11	RAB40B	neo-sex peritelomeric	chr. 11 E2	chr. 10q32.3	GCCACAAGAGGAACAGCTTC	CTTGAGCTTGTGATCCTCCTG	neo-sex peritelomeric
TMB1	138G06	WDR45B	neo-sex peritelomeric	chr. 11 E2	chr. 10q32.3	TCTGTGTCCTGTGTCCCAAC	AATACAGCTCAGGACACCCTC	neo-sex peritelomeric
TMB1	165M17	FOXK2	neo-sex peritelomeric	chr. 11 E2	chr. 10q32.3	CACTTTCAGGTTTCCGAGCA	GCCATCGTGTCTGGAATGTT	neo-sex peritelomeric
TMB1	042H18	NARF	neo-sex peritelomeric	chr. 11 E2	chr. 10q32.3	CATGAGGTTACCCTTGAGAAG	GAGTTTGCCCTTCTTGAGC	neo-sex peritelomeric
TMB1	155F12	UTS2R	neo-sex peritelomeric	chr. 11 E2	chr. 10q32.3	TACCCATGATGCTTGCCAT	GGACGATACCAAGGATGAGGT	neo-sex peritelomeric
TMB1	039D14	CSNK1D	neo-sex peritelomeric	chr. 11 E2	chr. 10q32.3	TCGAAGGGATGACTTGGAGT	ATAGCCCTTGCACAGCACTT	neo-sex peritelomeric
TMB1	376A23	SIRT7	neo-sex peritelomeric	chr. 11 E2	chr. 10q32.3	TTCACCGACACCTGACAGG	GCTGGACCCTAAACACAGGA	neo-sex peritelomeric
TMB1	086J02	ARHGDIA	neo-sex peritelomeric	chr. 11 E2	chr. 10q32.3	AACAGGAACCCACTGCTGAG	AGCAGGGCCTCCTTGTACTT	neo-sex peritelomeric
TMB1	220K15	GCGR	neo-sex peritelomeric	chr. 11 E2	chr. 10q32.3	TGCACCCGAAACTACATCCA	CCAGACGCTCACACTGAGGT	neo-sex peritelomeric
TMB1	414F09	SLC25A10	neo-sex peritelomeric	chr. 11 E2	chr. 10q32.3	CAGACCCAACAGGAGGTGAA	GCACTCAGGCCGTTGTAGAG	neo-sex peritelomeric
TMB1	247P18	HGS	neo-sex peritelomeric	chr. 11 E2	chr. 10q32.3	GGTGTACTCTACCAGCCCTCA	TGGCTCATATACACACCATGC	neo-sex peritelomeric
TMB1	352N19	ACTG1	neo-sex peritelomeric	chr. 11 E2	chr. 10q32.3	GTCCACCTTCCAGCAGATGT	TGAGGCTAGCATGAGGTGTG	neo-sex peritelomeric
TMB1	039I19	BAIAP2	neo-sex peritelomeric	chr. 11 E2	chr. 10q32.3	ACAAGATCCCAGACCGTGC	ATGACCAGGTTGGACTTGGA	neo-sex peritelomeric
TMB1	231O21	BAIAP2	neo-sex peritelomeric	chr. 11 E2	chr. 10q32.3			neo-sex peritelomeric
TMB1	064N22	NPTX1	neo-sex peritelomeric	chr. 11 E1-E2	chr. 10q32.3	CAAGCTGCCGTTTGTAATCA	TGTGGTTTGATGGGGTGATA	neo-sex peritelomeric
TMB1	038H17	GEMIN4	neo-sex middle	chr. 11 B5	chr. 10q24	TGACCAATCTTGGCACACAT	ACAGGATTCGTCAGGCAGC	neo-sex middle
TMB1	037I11	VPS53	neo-sex middle	chr. 11 B4	chr. 10q24	CCTCAGCGAGCTGATAGACC	CAGGCGTATTCTCGGAGGTA	neo-sex middle
TMB1	131D03	DOC2B	neo-sex middle	chr. 11 B5	chr. 10q24	ACAAGAGGATTGAGCGTTGG	TGTCTATGTCCGAGCAGACAAC	neo-sex middle
TMB1	089D20	DOC2B	neo-sex middle	chr. 11 B5	chr. 10q24			neo-sex middle
TMB1	265K03	CRK	neo-sex middle	chr. 11 A-D	chr. 10q24	GCAGGAGGAGGCAGAGTATG	CTCCACGTAAGGGACAGGAA	neo-sex middle
TMB1	136G06	PITPNA	neo-sex middle	chr. 11 B5	chr. 10q24	ACAGGCAGCTGTTCTGTTGG	CTCATCCAGCTGTCTCTTCG	neo-sex middle
TMB1	126E17	RILP	neo-sex middle	chr. 11 B5	chr. 10q24	TCCTGCTGATCAACTCTGAGCT	TCATCTGAGGTTGCCGCAT	neo-sex middle
TMB1	219C20	PRPF8	neo-sex middle	chr. 11 B5	chr. 10q24	TCTTCGGTACGTTAAGGCCA	TCTGCCTTCAGATACAGGCG	neo-sex middle
TMB1	309F13	SMYD4	neo-sex middle	chr. 11 B5	chr. 10q24	AGGTATGCATGGGTATCCTGA	ACTGATGGTCTGTCTTGCCTC	neo-sex middle
		SERPINF1		chr. 11 B5	chr. 10q24	GTGACCCAGAACTTGACCATG	GACAGTCAGCACAGCTTGGA	neo-sex middle
TMB1	075M22	RPA1	neo-sex middle	chr. 11 B5	chr. 10q24	GTGATGGCCATCAAAGGAG	TAGGCCTCTGGGATGTCAG	neo-sex middle
TMB1	016L10	LMF1	neo-sex pericentromeric	chr. 17 A3.3	chr. 10q12	AGCGGACTGAGGTGATCCT	AGTGGTATGGCGAGATGAGG	neo-sex pericentromeric
TMB1	030F10	SOX8	neo-sex pericentromeric	chr. 17 A3.3	chr. 10q12	TGCGTGGCAACCTTGGATT	TCCACGTGTGACATGGAGCTAG	neo-Y1
TMB1	030K15	SOX8	neo-sex pericentromeric	chr. 17 A3.3	chr. 10q12			neo-X1
TMB1	194H04	SSTR5	neo-sex pericentromeric	chr. 17 A3.3	chr. 10q12	GTCAACATCGTCAACCTGGC	CATCCTCCACACCGTATCCTC	neo-sex pericentromeric
TMB1	081H15	EMP2	neo-sex pericentromeric	chr. 16 A1	chr. 10q11	TGATCCTCTCCACCATCCTC	CGTCAGGACGAACCTCTCTC	neo-sex pericentromeric
TMB1	109O14	NUBP1	neo-sex pericentromeric	chr. 16 A1	chr. 10q11	ATGATCAAGCAGTTCCTCCG	GATCACTGCCCCATCAATGT	neo-sex pericentromeric
TMB1	218H05	DEXI	neo-sex pericentromeric	chr. 16 A1	chr. 10q11	TCTACGTGGGCCTGTTCTTC	ATCGTAAAGGCCAGAGCCA	neo-sex pericentromeric
TMB1	079N04	PRM2	neo-sex pericentromeric	chr. 16 A1	chr. 10q11	GTTCGCTACCGAATGAGGAG	GACGCCTCTTGTGGATCCT	neo-sex pericentromeric
TMB1	061I05	LITAF	neo-sex pericentromeric	chr. 16 B1-B3	chr. 10q11	TAAAATGTCGGCTCCAGGAC	GGCTGGGTGTAGTACGAAGG	neo-sex pericentromeric
TMB1	113A21	SNN	neo-sex pericentromeric	chr. 16 A2	chr. 10q11	CCAAGAGCTTTCCACCAAAG	TATGGCGATGAGGATGACAA	neo-sex pericentromeric
TMB1	052L12	ZC3H7A	neo-sex pericentromeric	chr. 16 A1	chr. 10q11	ATCCCTGCTTGGAACCTTG	CTTCCAAGGATGAAGTCAGAGG	neo-sex pericentromeric
TMB1	354D04	TNFRSF17	neo-sex pericentromeric	chr. 16 B3	chr. 10q11	CCGAAGCCTGGAGTATACAG	CTCCATCCCCATGACACTT	neo-sex pericentromeric
TMB1	025C10	SNX29	neo-sex pericentromeric	chr. 16	chr. 10q11	TGACATCTTTGCTGAAGGAGTC	ATGACAGGCAGAGGGTCAGT	neo-sex pericentromeric
TMB1	017I19	CPPED1	neo-sex pericentromeric	chr. 16 A1	chr. 10q11	CCGAGACTGTGGAGGAGTTC	TGGAGGCATCGTACAAGAAC	neo-sex pericentromeric
TMB1	219K16	ERCC4	neo-sex pericentromeric	chr. 16 A1	chr. 10q11	CAATCCGCCATTACTTGGAC	CCAAACACCTTCTCTGTTGCT	neo-sex pericentromeric
TMB1	266E06	PARN	neo-sex pericentromeric	chr. 16 B1	chr. 10q11	AGGCAGCTGAGAGAGCAAT	GGTCAATAAACTTCTTCTGATCC	neo-sex pericentromeric
TMB1	254K13	BFAR	neo-sex pericentromeric	chr. 16 A1	chr. 10q11	CGTGGAAGCAGTGGAGAGAAT	TTCTCGACCAGATCCTCCAA	neo-sex pericentromeric
TMB1	414O15	PLA2G10	neo-sex pericentromeric	chr. 16 A1	chr. 10q11	TACAAGCGTGGACTCCTGGA	CCACCAAGGCCACAATAACA	neo-sex pericentromeric
TMB1	041D02	NTAN1	neo-sex pericentromeric	chr. 16 A1	chr. 10q11	GGGCAACCTGCCTGACAC	CACTCAGCATGTTCAGAGAAGGA	neo-sex pericentromeric
TMB1	008L18	MARF1	neo-sex pericentromeric	chr. 16 A1	chr. 10q11	CAAGCACCTGTCGTGTTGTG	GTTGGTGCACAAGTGAGGTG	neo-X1
TMB1	224C06	MARF1	neo-sex pericentromeric	chr. 16 A1	chr. 10q11			neo-Y1
TMB1	110N16	NDE1	neo-sex pericentromeric	chr. 16 A1	chr. 10q11	AGAGTTCCAGGAAGGAAGCC	CTTCACAGACTCCAGCTCCA	neo-sex pericentromeric
TMB1	052E04	MYH11	neo-sex pericentromeric	chr. 16 A1	chr. 10q11	CAGTTGCAGGCAGAGACAGA	CTGCTGAGCCATCTTCTTCC	neo-sex pericentromeric
TMB1	248E24	ABCC1	neo-sex pericentromeric	chr. 16 A1	chr. 10q11	CGAATCAAGCTGATGAACGA	AGGCAGATTTCTTCAGCACCT	neo-sex pericentromeric
