# Supplementary material for: Initiation of recombination suppression and PAR formation during the early stages of neo-sex chromosome differentiation in the Okinawa spiny rat, Tokudaia muenninki
Source: BMC Evol Biol. 2015 Oct 29;15:234. doi: 10.1186/s12862-015-0514-y (PMC4625939; doi:10.1186/s12862-015-0514-y)
Supplement: Additional file 1: Table S1. — List of BAC clones screened for FISH analysis in this study. Table S2. List of genes located on the three regions of neo-sex chromosomes in T. muenninki. Table S3. Comparison of G + C content and nucleotide substitution frequency in three regions among T. muenninki, mouse, and rat with guinea pig as outgroup. Table S4. Frequencies (%) of nucleotide substitutions in sites preceded by C or followed by G in T. muenninki neo-sex chromosomal segments and their autosomal homologs in mouse and rat. Table S5. Detection of male-specific substitutions in 24 genes located on the neo-sex chromosomes. Table S6. Male-specific substitutions observed in the pericentromeric region of the T. muenninki neo-Y chromosome. Table S7. Resulti of tests of the differences in dN/dS ratios among T. muenninki neo-X, neo-Y, and other branches. Table S8. G + C content and frequency of nucleotide substitutions in T. muenninki neo-sex chromosomes and their homologous region in mouse. Table S9. List of BAC clones identified for neo-sex sequence determination. Table S10. Results of next-generation sequencing on an Illumina HiSeq, using a 100 bp paired-end protocol and de novo assembly. Table S11. Results of next-generation sequencing on an Illumina MiSeq, using a 300 bp paired-end protocol and de novo assembly. (ZIP 110 kb) [file 12862_2015_514_MOESM1_ESM.zip › Table S10.xlsx]

## Sheet: Table S10
Table S10. Results of next-generation sequencing on an Illumina HiSeq, using a 100 bp paired-end protocol and de novo assembly.
		neo-sex peritelomeric	neo-sex middle	neo-sex pericentromeric	neo-X1	neo-Y1
Total (QC-passed and -failed reads)		80145944	87561254	136769928	18487506	13970220
Reads mapped to pKS145 vector and E. coli genome		17838584	19549183	44326642	6692626	4243268
Paired-reads unmapped		62043044	67779648	92110854	11729946	9679956
Reads mapped to mouse genome		17341367	25611710	29266959	4206238	3690742
QC-passed reads		48384404	54767658	69957744	9496102	8139418
	Using reads	43057235	49396766	64178003	8608669	7418467
Result of de novo	Number of nodes	2285	1149	1685	166	131
assembly analysis	n50 (bp)	20781	51004	38772	35889	49562
(k-mer = 91)	max (bp)	79073	123764	149889	101352	127613
	total (bp)	1685608	996765	2684582	250405	325417
	Using reads	44067324	50245430	65609957	8819761	7624114
Result of de novo	Number of nodes	8860	4970	2655	694	372
assembly analysis	n50 (bp)	19913	34050	42629	36062	33903
(k-mer = 81)	max (bp)	85336	55662	221613	103445	108795
	total (bp)	1791882	1087288	2800330	262830	338432
	Using reads	43765072	47366621	65601211	8911222	7716216
Result of de novo	Number of nodes	24977	17355	15590	1766	943
assembly analysis	n50 (bp)	15940	15449	42248	20676	31097
(k-mer = 71)	max (bp)	73524	66186	14198	102715	112900
	total (bp)	2025166	1274085	3004370	282737	363785
