# Supplementary material for: Initiation of recombination suppression and PAR formation during the early stages of neo-sex chromosome differentiation in the Okinawa spiny rat, Tokudaia muenninki
Source: BMC Evol Biol. 2015 Oct 29;15:234. doi: 10.1186/s12862-015-0514-y (PMC4625939; doi:10.1186/s12862-015-0514-y)
Supplement: Additional file 1: Table S1. — List of BAC clones screened for FISH analysis in this study. Table S2. List of genes located on the three regions of neo-sex chromosomes in T. muenninki. Table S3. Comparison of G + C content and nucleotide substitution frequency in three regions among T. muenninki, mouse, and rat with guinea pig as outgroup. Table S4. Frequencies (%) of nucleotide substitutions in sites preceded by C or followed by G in T. muenninki neo-sex chromosomal segments and their autosomal homologs in mouse and rat. Table S5. Detection of male-specific substitutions in 24 genes located on the neo-sex chromosomes. Table S6. Male-specific substitutions observed in the pericentromeric region of the T. muenninki neo-Y chromosome. Table S7. Resulti of tests of the differences in dN/dS ratios among T. muenninki neo-X, neo-Y, and other branches. Table S8. G + C content and frequency of nucleotide substitutions in T. muenninki neo-sex chromosomes and their homologous region in mouse. Table S9. List of BAC clones identified for neo-sex sequence determination. Table S10. Results of next-generation sequencing on an Illumina HiSeq, using a 100 bp paired-end protocol and de novo assembly. Table S11. Results of next-generation sequencing on an Illumina MiSeq, using a 300 bp paired-end protocol and de novo assembly. (ZIP 110 kb) [file 12862_2015_514_MOESM1_ESM.zip › Table S2.xlsx]

## Sheet: Table S2
Table S2. List of genes located on the three regions of neo-sex chromosomes in T. muenninki.
Genes on the peritelomeric region.		Accession numbers1		Genes on the middle region		Accession numbers1		Genes on the pericentromeric region		Accession numbers1		Accession numbers2 neo-X		Accession numbers2 neo-Y
ZFP750		AB984629		NXN	part	AB984679		LMF1	part	AB984708
TBCD	part			RNMTL1		AB984680		SOX8		AB984709		AB984709		AB984748
FN3K		AB984630		GLOD4		AB984681		SSTR5		AB984710
FN3KRP		AB984631		DBIL5		AB984682		RPL39L		AB984711
RAB40B		AB984632		GEMIN4		AB984683		ATF7IP2		AB984712		AB984749		AB984750
WDR45B		AB984633		FAM57A		AB984684		EMP2		AB984713		AB984751		AB984752
FOXK2		AB984634		VPS53	part	AB984685		TEKT5		AB984714		AB984714		AB984753
NARF		AB984635		FAM101B		AB984686		NUBP1		AB984715		AB984715		AB984754
HEXDC		AB984636		No name (homolog of 1700016K19RIK (mouse))		AB984687		FAM18A		AB984716		AB984716	part	AB984755
OGFOD3		AB984637						CIITA		AB984717		AB984717		AB984756
UTS2R		AB984638		RPH3AL	part	AB984688		DEXI		AB984718		AB984718		AB984757
SECTM1A		AB984639		DOC2B		AB984689		CLEC16A	part	AB984719	part	AB984719	part	AB984758
SECTM1B		AB984640		YWHAE		AB984690		SOCS1		AB984720
CD7		AB984641		CRK		AB984691		TNP2		AB984721
CSNK1D	part	AB984642		MYO1C		AB984692		PRM3		AB984722
ASPSCR1	part	AB984643		INPP5K		AB984693		PRM2		AB984723
NOTUM		AB984644		PITPNA		AB984694		PRM1	frameshift	AB984724
MYADML2		AB984645		SLC43A2		AB984695		RMI2		AB984725
PYCR1		AB984646		SCARF1		AB984696		LITAF		AB984726		AB984759		AB984760
MAFG		AB984647		RILP		AB984697		SNN		AB984727		AB984761		AB984762
SIRT7		AB984648		PRPF8	part	AB984698		TXNDC11	part, frameshift	AB984728		AB984763	frameshift	AB984764
PCYT2		AB984649		TLCD2	part	AB984699		ZC3H7A	part	AB984729		AB984765		AB984766
NPB		AB984650		WDR81		AB984700		RSL1D1		AB984730
ANAPC11		AB984651		SERPINF2		AB984701		GSPT1		AB984731
ALYREF		AB984652		SERPINF1		AB984702		TNFRSF17		AB984732
ARHGDIA		AB984653		SMYD4		AB984703		SNX29	part	AB984733
P4HB		AB984654		RPA1		AB984704		CPPED1	part, frameshift	AB984734
PPP1R27		AB984655		RTN4RL1		AB984705		ERCC4		AB984735
FAM195B		AB984656		DPH1		AB984706		PARN		AB984736
GCGR		AB984657		OVCA2		AB984707		BFAR		AB984737
SLC25A10		AB984658						PLA2G10		AB984738
MRPL12		AB984659						RRN3		AB984739		AB984767		AB984768
HGS		AB984660						NTAN1		AB984740		AB984769		AB984770
ARL16		AB984661						PDXDC1		AB984741		AB984771	part	AB984772
CCDC137		AB984662						No name (homolog of 2900011O08RIK (mouse))	part	AB984742
OXLD1		AB984663
PDE6G		AB984664						MARF1		AB984743		AB984743		AB984773
TSPAN10		AB984665						NDE1		AB984744		AB984774		AB984775
NPLOC4		AB984666						MYH11		AB984745
No name (homolog of 2310003H01RIK (mouse))	part	AB984667						FOPNL		AB984746
								ABCC1	part	AB984747
FSCN2		AB984668
ACTG1		AB984669
BAHCC1	part	AB984670
SLC38A10		AB984671
No name (homolog of 1810043H04RIK (mouse))	frameshift	AB984672
ENTHD2		AB984673
AZI1		AB984674
AATK		AB984675
BAIAP2		AB984676
CHMP6	part	AB984677
NPTX1		AB984678
1: the sequences used for the substitution spectrum analysis.
2: the sequences used for tesing molecular evolutionary rate.
part: partial ORF sequence was determined.
frameshift: gene sequence with frameshift mutation.
