# Supplementary material for: Initiation of recombination suppression and PAR formation during the early stages of neo-sex chromosome differentiation in the Okinawa spiny rat, Tokudaia muenninki
Source: BMC Evol Biol. 2015 Oct 29;15:234. doi: 10.1186/s12862-015-0514-y (PMC4625939; doi:10.1186/s12862-015-0514-y)
Supplement: Additional file 1: Table S1. — List of BAC clones screened for FISH analysis in this study. Table S2. List of genes located on the three regions of neo-sex chromosomes in T. muenninki. Table S3. Comparison of G + C content and nucleotide substitution frequency in three regions among T. muenninki, mouse, and rat with guinea pig as outgroup. Table S4. Frequencies (%) of nucleotide substitutions in sites preceded by C or followed by G in T. muenninki neo-sex chromosomal segments and their autosomal homologs in mouse and rat. Table S5. Detection of male-specific substitutions in 24 genes located on the neo-sex chromosomes. Table S6. Male-specific substitutions observed in the pericentromeric region of the T. muenninki neo-Y chromosome. Table S7. Resulti of tests of the differences in dN/dS ratios among T. muenninki neo-X, neo-Y, and other branches. Table S8. G + C content and frequency of nucleotide substitutions in T. muenninki neo-sex chromosomes and their homologous region in mouse. Table S9. List of BAC clones identified for neo-sex sequence determination. Table S10. Results of next-generation sequencing on an Illumina HiSeq, using a 100 bp paired-end protocol and de novo assembly. Table S11. Results of next-generation sequencing on an Illumina MiSeq, using a 300 bp paired-end protocol and de novo assembly. (ZIP 110 kb) [file 12862_2015_514_MOESM1_ESM.zip › Table S3.xlsx]

## Sheet: Table S3
Table S3. Comparison of G+C content and nucleotide substitution frequency in three regions among T. muenninki, mouse, and rat with guinea pig as outgroup
Species	Site	Genome category	No. of genes	No. of bases	GC content	No. of substitutions	A/T→G/C (%)	G/C→A/T	A/T→C/G	C/G→A/T	A/T→T/A	G/C→C/G
T.muenninki	neo-sex peritelomeric	ORF	50	21983	69.4582	910	44.9451	29.2308	9.67033	3.84615	3.95604	8.35165
M.musculus	chr. 11E1-E2				66.8335	748	26.738	47.7273	7.8877	6.5508	2.13904	8.95722
R.norvegicus	chr. 10q32.3				65.9737	748	25.6684	55.8824	3.47594	5.74866	2.00535	7.21925
T.muenninki	neo-sex middle	ORF	29	15270	64.5056	492	32.3171	42.8862	7.72358	6.09756	4.47154	6.50407
M.musculus	chr. 11B5				65.1277	570	32.1053	36.8421	12.807	5.08772	5.4386	7.7193
R.norvegicus	chr. 10q24				63.9948	540	30.9259	46.8519	7.22222	6.11111	3.14815	5.74074
T.muenninki	neo-sex pericentromeric	ORF	37	16517	58.691	491	24.8473	50.7128	6.10998	8.55397	3.66599	6.10998
M.musculus	chr. 16A1-B3, chr. 17A3.3				59.799	617	35.8185	38.7358	8.75203	5.83468	4.86224	5.99676
R.norvegicus	chr. 10q11-12				59.5326	628	33.5987	42.1975	7.00637	7.32484	4.93631	4.93631
