# Supplementary material for: Initiation of recombination suppression and PAR formation during the early stages of neo-sex chromosome differentiation in the Okinawa spiny rat, Tokudaia muenninki
Source: BMC Evol Biol. 2015 Oct 29;15:234. doi: 10.1186/s12862-015-0514-y (PMC4625939; doi:10.1186/s12862-015-0514-y)
Supplement: Additional file 1: Table S1. — List of BAC clones screened for FISH analysis in this study. Table S2. List of genes located on the three regions of neo-sex chromosomes in T. muenninki. Table S3. Comparison of G + C content and nucleotide substitution frequency in three regions among T. muenninki, mouse, and rat with guinea pig as outgroup. Table S4. Frequencies (%) of nucleotide substitutions in sites preceded by C or followed by G in T. muenninki neo-sex chromosomal segments and their autosomal homologs in mouse and rat. Table S5. Detection of male-specific substitutions in 24 genes located on the neo-sex chromosomes. Table S6. Male-specific substitutions observed in the pericentromeric region of the T. muenninki neo-Y chromosome. Table S7. Resulti of tests of the differences in dN/dS ratios among T. muenninki neo-X, neo-Y, and other branches. Table S8. G + C content and frequency of nucleotide substitutions in T. muenninki neo-sex chromosomes and their homologous region in mouse. Table S9. List of BAC clones identified for neo-sex sequence determination. Table S10. Results of next-generation sequencing on an Illumina HiSeq, using a 100 bp paired-end protocol and de novo assembly. Table S11. Results of next-generation sequencing on an Illumina MiSeq, using a 300 bp paired-end protocol and de novo assembly. (ZIP 110 kb) [file 12862_2015_514_MOESM1_ESM.zip › Table S4.xlsx]

## Sheet: Table S4
Table S4. Frequencies (%) of nucleotide substitutions in sites preceded by C or followed by G in T. muenninki neo-sex chromosomal segments and their autosomal homologs in mouse and rat.
Species	Chromosomal location	Genome category	No. of SNPs	CpG→CpA	CpA→CpG	CpG→CpT	CpT→CpG	CpG→CpC	CpC→CpG	CpC→CpT	CpT→CpC	CpC→CpA	CpA→CpC	CpA→CpT	CpT→CpA
				CpG→TpG	TpG→CpG	CpG→ApG	ApG→CpG	CpG→GpG	GpG→CpG	GpG→ApG	ApG→GpG	GpG→TpG	TpG→GpG	TpG→ApG	ApG→TpG
T.muenninki	neo-X/neo-Y peritelomeric	UTR + intron	8620	2.92201	25.7608	0.545688	6.23284	0.604838	2.63183	14.6523	24.3512	3.50854	9.25105	5.2445	4.29437
M.musculus	chr. 11E1-E2		6430	6.38478	16.2534	0.920078	4.69847	2.33443	0.839027	23.6291	20.5259	4.92149	8.1022	5.43489	5.95625
R.norvegicus	chr. 10q32.3		8228	5.93197	16.5296	1.26103	3.75925	2.67578	1.02488	24.6743	21.3473	4.9228	6.67762	5.84195	5.35355
T.muenninki	neo-X/neo-Y pericentromeric	UTR + intron	8187	3.90982	16.8548	0.512049	4.07078	0.353878	2.16334	26.9197	19.0299	5.24984	7.50507	6.87331	6.55748
M.musculus	chr. 16A1-B3, 17A3.3		8939	3.55823	17.1166	0.301594	5.6919	2.11487	0.503761	24.6169	19.8426	4.897	8.38864	6.56663	6.40127
R.norvegicus	chr. 10q11-12		14029	3.24564	16.1646	0.505128	4.35924	1.86464	0.477354	23.647	22.3557	4.92113	8.8453	7.21409	6.40024
