# Supplementary material for: Initiation of recombination suppression and PAR formation during the early stages of neo-sex chromosome differentiation in the Okinawa spiny rat, Tokudaia muenninki
Source: BMC Evol Biol. 2015 Oct 29;15:234. doi: 10.1186/s12862-015-0514-y (PMC4625939; doi:10.1186/s12862-015-0514-y)
Supplement: Additional file 1: Table S1. — List of BAC clones screened for FISH analysis in this study. Table S2. List of genes located on the three regions of neo-sex chromosomes in T. muenninki. Table S3. Comparison of G + C content and nucleotide substitution frequency in three regions among T. muenninki, mouse, and rat with guinea pig as outgroup. Table S4. Frequencies (%) of nucleotide substitutions in sites preceded by C or followed by G in T. muenninki neo-sex chromosomal segments and their autosomal homologs in mouse and rat. Table S5. Detection of male-specific substitutions in 24 genes located on the neo-sex chromosomes. Table S6. Male-specific substitutions observed in the pericentromeric region of the T. muenninki neo-Y chromosome. Table S7. Resulti of tests of the differences in dN/dS ratios among T. muenninki neo-X, neo-Y, and other branches. Table S8. G + C content and frequency of nucleotide substitutions in T. muenninki neo-sex chromosomes and their homologous region in mouse. Table S9. List of BAC clones identified for neo-sex sequence determination. Table S10. Results of next-generation sequencing on an Illumina HiSeq, using a 100 bp paired-end protocol and de novo assembly. Table S11. Results of next-generation sequencing on an Illumina MiSeq, using a 300 bp paired-end protocol and de novo assembly. (ZIP 110 kb) [file 12862_2015_514_MOESM1_ESM.zip › Table S5.xlsx]

## Sheet: Table S5
Table S5. Detection of male-specific substitutions in 24 genes located on the neo-sex chromosomes.
Chromosomal location in T. muenninki	Gene	Determined region	Determined sequence length (bp)	No. of male-specific SNPs	No. of male-specific Indel	Primers for screening (Forward)	(Reverse)
neo-sex peritelomeric	NPTX1	3'UTR (exon 5)	1778	none	none	CTCAGGGTGGTGTGTTCCTT	ACTTCCAGAATGGCTGATGG
	AATK	3'UTR (exon 14)	964	none	none	CCGATATACGGAGGCTTGAG	CCGTCCTAAGCCTCAAACAA
	No name (homolog of mouse 1810043H04RIK)	intron (intron 2) + ORF + 3'UTR (exon 3)	158	none	none	CTTTTGGGTGTTTGGGAGAA	ACTTTGCAGCCCACATTTTC
	ARHGDIA	3'UTR (exon 6)	1247	none	none	CGAGGGCTGAGGAGTATGAG	CTGGCCTCGAACTCAGAAAC
	UTS2R	ORF (exon 1)	781	none	none	ACGTGTCCCTCAACAGTTCC	CTCAGCTCACCAGGGTCTTC
	FOXK2	3'UTR (exon 9)	1522	none	none	GTCGGACTTCACCTCTCAGC	ACATGCTGGGCACAATACAA
	FN3KRP	3'UTR (exon 6)	844	none	none	CTGTTCCGTGACCTGGAAAT	TACTCCAGCCAGGCAGTCTT
neo-sex middle	OVCA2	3'UTR (exon 2)	1763	none	none	ACTTGTGTCGGGGTTCTGTC	GGCCACCAATGAGTACGAGT
	RPA1	3'UTR (exon 17)	745	none	none	AAGCCCGTGGACTACAGAGA	CAAAGAAAGTTGGATCCACGA
	SLC43A2	3'UTR (exon 14)	1499	none	none	CAGAACGCTGGTCTGTGAAA	GCTGGCCATGTACAGGTTTT
	DOC2B	3'UTR (exon 9)	1481	none	none	TGCCTGGCACTGATAGACAG	TCACCTGAGCTCCGTCTTTT
	NXN	3'UTR (exon 8)	1022	none	none	CCCAAGTGTCCAACCTCTGT	AACAATCCGATTCAGCAAGG
neo-sex pericentromeric	SOX8	ORF (exon 3)	894	1	none	TGCGTGGCAACCTTGGATT	GCTTCCTGCACATTCAGCAG
	ATFIP2	ORF + 3'UTR (exon 11)	739	5	none	TGAACACCTTCCACCTCTCC	TTGAAAACCATGCTGCAGTT
	EMP2	3'UTR (exon 5)	1346	6	none	AGTGACCCTTGACCCAGATG	ACCCTGGAGGTTTCTGAGGT
	PRM1	intron (intron1) + ORF + 3'UTR (exon 2)	216	9	1	AGGAGGCAAAGTGAGCAGAG	GACAGGTGGCATTGTTCCTT
	CIITA	ORF + 3'UTR (exon 18,19) + intron 18	1316	7	none	GGACTCCAGGAGCAAGACTG	CCTCTGCCAGGACAAGAAAG
	SNN	ORF + 3'UTR (exon 2)	1138	3	none	TTGTCATCCTCATCGCCATA	GGGAACTCTGACTGCAAAGC
	TXNDC11	ORF (exon 12)	117	none	1	GCTCAAGATCCTTGTGACCA	TCTTCACCTCTGGTTCCTTCA
	CPPED1	3'UTR (exon 4)	1424	none	none	TCTGAGCAGAAAGGCAGGTT	TTTTTGCTCCCCATATCAGC
		ORF (exon 4)	100	none	1	CGGGACACTACCACAGGAAT	TTCAGCAGCTCCTTCAGGTT
	ERCC4	3'UTR (exon 11)	1466	6	none	AAGCAGCTGCATGATTTCCT	TACATGGAGGAAGGGGACTG
	BFAR	ORF + 3'UTR (exon 6)	1203	none	none	AGGATGTGGAGCCACTTTTG	GATGCAAGCCTGTTTTAGCC
	RRN3	ORF + 3'UTR (exon 18)	1222	8	1	GTGACAGGCCTTTCTTCGAG	ATTCCATTTTCGGTCAGCAG
	MARF1	Intron (intron 3)	430	2	none	CTCCTGGGCATTTGGAAGA	AGGTGCAGGCTGAGTACTTGG
