# Supplementary material for: Initiation of recombination suppression and PAR formation during the early stages of neo-sex chromosome differentiation in the Okinawa spiny rat, Tokudaia muenninki
Source: BMC Evol Biol. 2015 Oct 29;15:234. doi: 10.1186/s12862-015-0514-y (PMC4625939; doi:10.1186/s12862-015-0514-y)
Supplement: Additional file 1: Table S1. — List of BAC clones screened for FISH analysis in this study. Table S2. List of genes located on the three regions of neo-sex chromosomes in T. muenninki. Table S3. Comparison of G + C content and nucleotide substitution frequency in three regions among T. muenninki, mouse, and rat with guinea pig as outgroup. Table S4. Frequencies (%) of nucleotide substitutions in sites preceded by C or followed by G in T. muenninki neo-sex chromosomal segments and their autosomal homologs in mouse and rat. Table S5. Detection of male-specific substitutions in 24 genes located on the neo-sex chromosomes. Table S6. Male-specific substitutions observed in the pericentromeric region of the T. muenninki neo-Y chromosome. Table S7. Resulti of tests of the differences in dN/dS ratios among T. muenninki neo-X, neo-Y, and other branches. Table S8. G + C content and frequency of nucleotide substitutions in T. muenninki neo-sex chromosomes and their homologous region in mouse. Table S9. List of BAC clones identified for neo-sex sequence determination. Table S10. Results of next-generation sequencing on an Illumina HiSeq, using a 100 bp paired-end protocol and de novo assembly. Table S11. Results of next-generation sequencing on an Illumina MiSeq, using a 300 bp paired-end protocol and de novo assembly. (ZIP 110 kb) [file 12862_2015_514_MOESM1_ESM.zip › Table S6.xlsx]

## Sheet: Table S6
	Table S6. Male-specific substitutions observed in the pericentromeric region of the T. muenninki neo-Y chromosome.
	Gene		Chromosomal location (mm10)		Genotype			Inferred alleles
					MMU	TMU male	TMU female	neo-X	neo-Y
	SOX8	ORF, P456P	chr17:	25567360	T	T/A	T/T	T	A
	ATF7IP2	ORF, V372F	chr16:	10241711	G	G/T	G/G	G	T
		ORF, A377A	chr16:	10241728	G	T/A	T/T	T	A
		ORF, P408H	chr16:	10241820	C	C/A	C/C	C	A
		ORF, L417S	chr16:	10241847	T	C/T	C/C	C	T
		ORF, P445A	chr16:	10241930	C	G/C	G/G	G	C
	EMP2	3'UTR	chr16:	10282514	A	A/G	G/G	A	G
		3'UTR	chr16:	10282964	A	A/G	G/G	A	G
		3'UTR	chr16:	10283138	C	C/T	C/C	C	T
		3'UTR	chr16:	10283203	C	C/T	C/C	C	T
		3'UTR	chr16:	10283500	C	T/C	T/T	T	C
		3'UTR	chr16:	10,283,530-10,283,531	-	A/G	A/A	A	G
	PRM1	3'UTR	chr16:	10796475	A	A/T	A/A	A	T
		3'UTR	chr16:	10796480	C	C/T	C/C	C	T
		ORF	chr16:	10796485	A	A/G	A/A	A	G
		ORF, frameshift (50~)	chr16:	10,796,487-10,796,488	AA	GA/- -	GA/GA	GA	- -
		ORF, R42I	chr16:	10796515	G	G/T	G/G	G	T
		ORF, R42I	chr16:	10796516	C	C/A	C/C	C	A
		ORF, R40Y	chr16:	10796521	G	G/A	G/G	G	A
		ORF, R40Y	chr16:	10796522	C	C/T	C/C	C	T
		ORF, R39C	chr16:	10796525	C	C/T	C/C	C	T
		ORF, R36R	chr16:	10796532	A	A/G	A/A	A	G
	CIITA	intron 18	chr16:	10525370	C	C/T	C/C	C	T
		3'UTR	chr16:	10525841	C	C/T	C/C	C	T
		3'UTR	chr16:	10525891	C	C/T	C/C	C	T
		3'UTR	chr16:	10525960	C	C/T	C/C	C	T
		3'UTR	chr16:	10525971	A	A/G	A/A	A	G
		3'UTR	chr16:	10527011	G	G/A	G/G	G	A
		3'UTR	chr16:	10527035	C	C/T	C/C	C	T
	SNN	3'UTR	chr16:	11072982	C	C/T	C/C	C	T
		3'UTR	chr16:	11072983	G	A/G	A/A	A	G
		3'UTR	chr16:	11073420	G	G/A	G/G	G	A
	TXNDC11	ORF, frameshift (937~)	chr16:	11,075,056-11,075,057	-	-/C	-/-	-	C
	CPPED1	ORF, frameshift (281~)	chr16:	11,805,452-11,805,455	GCCA	GCCG/- - - -	GCCG/GCCG	GCCG	- - - -
	ERCC4	3'UTR	chr16:	13148310	C	C/T	C/C	C	T
		3'UTR	chr16:	13148436	G	G/A	G/G	G	A
		3'UTR	chr16:	13148597	A	T/G	T/T	T	G
		3'UTR	chr16:	13148672	G	A/G	A/A	A	G
		3'UTR	chr16:	13149435	C	C/G	C/C	C	G
		3'UTR	chr16:	13149643	G	G/A	G/G	G	A
	RRN3	ORF, S648S	chr16:	:13,813,245	T	T/C	T/T	T	C
		3'UTR	chr16:	13813477	A	G/A	G/G	G	A
		3'UTR	chr16:	13813532	A	G/A	G/G	G	A
		3'UTR	chr16:	13813652	A	A/-	A/A	A	-
		3'UTR	chr16:	13813893	G	G/A	G/G	G	A
		3'UTR	chr16:	13813918	G	G/T	G/G	G	T
		3'UTR	chr16:	13814123	G	A/G	A/A	A	G
		3'UTR	chr16:	13814272	A	A/C	A/A	A	C
		3'UTR	chr16:	13814426	C	G/C	G/G	G	C
	MARF1	intron 3	chr16:	14151766	C	T/C	C/C	T	C
		intron 3	chr16:	14152000	T	T/G	G/G	T	G
	MMU: M. musculus, TMU: T. muenninki
