# Supplementary material for: Initiation of recombination suppression and PAR formation during the early stages of neo-sex chromosome differentiation in the Okinawa spiny rat, Tokudaia muenninki
Source: BMC Evol Biol. 2015 Oct 29;15:234. doi: 10.1186/s12862-015-0514-y (PMC4625939; doi:10.1186/s12862-015-0514-y)
Supplement: Additional file 1: Table S1. — List of BAC clones screened for FISH analysis in this study. Table S2. List of genes located on the three regions of neo-sex chromosomes in T. muenninki. Table S3. Comparison of G + C content and nucleotide substitution frequency in three regions among T. muenninki, mouse, and rat with guinea pig as outgroup. Table S4. Frequencies (%) of nucleotide substitutions in sites preceded by C or followed by G in T. muenninki neo-sex chromosomal segments and their autosomal homologs in mouse and rat. Table S5. Detection of male-specific substitutions in 24 genes located on the neo-sex chromosomes. Table S6. Male-specific substitutions observed in the pericentromeric region of the T. muenninki neo-Y chromosome. Table S7. Resulti of tests of the differences in dN/dS ratios among T. muenninki neo-X, neo-Y, and other branches. Table S8. G + C content and frequency of nucleotide substitutions in T. muenninki neo-sex chromosomes and their homologous region in mouse. Table S9. List of BAC clones identified for neo-sex sequence determination. Table S10. Results of next-generation sequencing on an Illumina HiSeq, using a 100 bp paired-end protocol and de novo assembly. Table S11. Results of next-generation sequencing on an Illumina MiSeq, using a 300 bp paired-end protocol and de novo assembly. (ZIP 110 kb) [file 12862_2015_514_MOESM1_ESM.zip › Table S8.xlsx]

## Sheet: Table S8
Table S8. G+C content and frequency of nucleotide substitutions in T. muenninki neo-sex chromosomes and their homologous region in mouse.
Species	Site	Genome category	No. of genes	No. of bases	GC content	No. of SNPs	A/T→G/C (%)	G/C→A/T	A/T→C/G	C/G→A/T	A/T→T/A	G/C→C/G
T.muenninki	neo-X pericentromeric	UTR + intron	18	346499	44.9932	1053	28.585	43.9696	6.07787	6.83761	9.11681	5.41311
T.muenninki	neo-Y pericentromeric				44.9055	1544	20.6606	46.7617	6.21762	10.4275	8.67876	7.25389
M.musculus	chr. 16A1-B3, 17A3.3				45.5857	36319	34.4117	30.9893	10.372	8.62083	8.92921	6.67695
