# Supplementary material for: Initiation of recombination suppression and PAR formation during the early stages of neo-sex chromosome differentiation in the Okinawa spiny rat, Tokudaia muenninki
Source: BMC Evol Biol. 2015 Oct 29;15:234. doi: 10.1186/s12862-015-0514-y (PMC4625939; doi:10.1186/s12862-015-0514-y)
Supplement: Additional file 1: Table S1. — List of BAC clones screened for FISH analysis in this study. Table S2. List of genes located on the three regions of neo-sex chromosomes in T. muenninki. Table S3. Comparison of G + C content and nucleotide substitution frequency in three regions among T. muenninki, mouse, and rat with guinea pig as outgroup. Table S4. Frequencies (%) of nucleotide substitutions in sites preceded by C or followed by G in T. muenninki neo-sex chromosomal segments and their autosomal homologs in mouse and rat. Table S5. Detection of male-specific substitutions in 24 genes located on the neo-sex chromosomes. Table S6. Male-specific substitutions observed in the pericentromeric region of the T. muenninki neo-Y chromosome. Table S7. Resulti of tests of the differences in dN/dS ratios among T. muenninki neo-X, neo-Y, and other branches. Table S8. G + C content and frequency of nucleotide substitutions in T. muenninki neo-sex chromosomes and their homologous region in mouse. Table S9. List of BAC clones identified for neo-sex sequence determination. Table S10. Results of next-generation sequencing on an Illumina HiSeq, using a 100 bp paired-end protocol and de novo assembly. Table S11. Results of next-generation sequencing on an Illumina MiSeq, using a 300 bp paired-end protocol and de novo assembly. (ZIP 110 kb) [file 12862_2015_514_MOESM1_ESM.zip › Table S9.xlsx]

## Sheet: Table S9
Table S9. List of BAC clones identified for neo-sex sequence determination.
Clone name		Gene	Chromosomal location in T. muenninki	Index group
TMB1	030F10	SOX8	neo-Y pericentromeric	neo-Y1
TMB1	030K15	SOX8	neo-X pericentromeric	neo-X1
TMB1	008L18	MARF1	neo-X pericentromeric	neo-X1
TMB1	224C06	MARF1	neo-Y pericentromeric	neo-Y1
TMB1	081H15	EMP2	neo-Y pericentromeric	neo-Y2
TMB1	108K14	EMP2	neo-Y pericentromeric	neo-Y2
TMB1	178H10	EMP2	neo-Y pericentromeric	neo-Y2
TMB1	205K11	EMP2	neo-X pericentromeric	neo-X2
TMB1	097O22	DEXI	neo-Y pericentromeric	neo-Y2
TMB1	134K22	DEXI	neo-Y pericentromeric	neo-Y2
TMB1	113A21	SNN	neo-Y pericentromeric	neo-Y2
TMB1	145K10	SNN	neo-Y pericentromeric	neo-Y2
TMB1	164H14	SNN	neo-X pericentromeric	neo-X2
TMB1	354D22	SNN	neo-X pericentromeric	neo-X2
TMB1	011L21	ERCC4	neo-X pericentromeric	neo-X2
TMB1	188H14	ERCC4	neo-X pericentromeric	neo-X2
TMB1	219K16	ERCC4	neo-X pericentromeric	neo-X2
TMB1	385K18	ERCC4	neo-X pericentromeric	neo-X2
TMB1	296C02	NTAN1	neo-X pericentromeric	neo-X2
TMB1	312O24	NTAN1	neo-Y pericentromeric	neo-Y2
